# Supplementary material for: Flexible semiparametric joint modeling: an application to estimate individual lung function decline and risk of pulmonary exacerbations in cystic fibrosis
Source: Emerg Themes Epidemiol. 2017 Nov 14;14:13. doi: 10.1186/s12982-017-0067-1 (PMC5699130; doi:10.1186/s12982-017-0067-1)
Supplement: Supplementary file 1 — Additional file 1. R file for running WinBUGS from R. [file 12982_2017_67_MOESM1_ESM.r]

rm(list = ls(all = TRUE))
library(R2WinBUGS)

data <- list(n = n, K = K, R = R, fev1 = fev1, age = age, z1 = z1, z2 = z2, z3 = z3, z4 = z4, z5 = z5, z6 = z6, t = t, t.cen = t.cen, basefev = basefev, gender = gender, birthcohort1 = birthcohort1, birthcohort2 = birthcohort2, birthcohort3 = birthcohort3, SES = SES, cfrd = cfrd, MRSA = MRSA, burkho_complex = burkho_complex, PA = PA)
inits <- list(list(alpha = rep(0, 9), beta = rep(0, 20), tau = 1, kappa = 2))
parameters <- c("alpha", "beta", "kappa", "sigma.tau", "Sigma")

fit <- bugs(data = data, inits = inits, parameters.to.save = parameters, 
            model.file = "jointIII.bug", # WinBUGS code
            n.chains = 1, n.iter = 40000, n.burnin = 20000, n.thin = 10, 
            debug = F, DIC = TRUE, bugs.seed = 123,
            bugs.directory = "c:/WinBUGS14/", working.directory = "D:/code/")

save(fit, file='D:/code/fit.object')

## summary statistics for each saved parameter ##
fit.sum <- fit$summary

## DIC = mean(deviance) + pD ##
DIC <- fit$DIC
## effective number of parameters ##
pD <- fit$pD

## matrix of simulation output ##
sims.matrix <- fit$sims.matrix
#(1) chains: alpha #
alpha.chain <- sims.matrix[,grepl('alpha', colnames(sims.matrix))]
#(2) chains: beta #
beta.chain <- sims.matrix[,grepl('beta', colnames(sims.matrix))]
#(3) chain: kappa #
kappa.chain <- sims.matrix[,grepl('kappa', colnames(sims.matrix))]
#(4) chain: sigma.tau #
sigma.tau.chain <- sims.matrix[,grepl('sigma.tau', colnames(sims.matrix))]
#(5) chains: Sigma #
Sigma.chain <- sims.matrix[,grepl('Sigma', colnames(sims.matrix))]
