# Supplementary material for: Flexible semiparametric joint modeling: an application to estimate individual lung function decline and risk of pulmonary exacerbations in cystic fibrosis
Source: Emerg Themes Epidemiol. 2017 Nov 14;14:13. doi: 10.1186/s12982-017-0067-1 (PMC5699130; doi:10.1186/s12982-017-0067-1)
Supplement: Supplementary file 2 — Additional file 2. WinBUGS file for analysis implementation. [file 12982_2017_67_MOESM2_ESM.bug]

# WinBUGS 1.4 code for joint model (Model III)
# Written by Dan Li, 6/1/2016

## Begin of model
model {
	
	for (i in 1:n) {
		#  Mixed-effects model with multivariate normal distribution on random effects ##
		b2[i, 1] <- 0
		b2[i, 2] <- 0
		b[i, 1:2] ~ dmnorm(b2[i, 1:2], ISigma[,])

		for (j in 1:K[i]) {
			## Longitudinal submodel ##
			fev1[i, j] ~ dnorm(muy[i, j], tau)
			muy[i, j] <- beta[1] + b[i, 1] + (beta[2] + b[i, 2]) * age[i, j] + beta[3] * age[i, j] * age[i, j] + beta[4] * age[i, j] * age[i, j] * age[i, j] + beta[5] * z1[i, j] + beta[6] * z2[i, j] + beta[7] * z3[i, j] + beta[8] * z4[i, j] + beta[9] * z5[i, j] + beta[10] * z6[i, j] + beta[11] * basefev[i] + beta[12] * gender[i] + beta[13] * birthcohort1[i] + beta[14] * birthcohort2[i] + beta[15] * birthcohort3[i] + beta[16] * SES[i] + beta[17] * cfrd[i, j] + beta[18] * MRSA[i, j] + beta[19] * burkho_complex[i, j] + beta[20] * PA[i, j]
		}
		## Weibull  submodel ##
		t[i] ~ dweib(kappa, mut[i])I(t.cen[i],)
		log(mut[i]) <- alpha[1] + alpha[2] * b[i, 1] + alpha[3] * b[i, 2] + alpha[4] * basefev[i] + alpha[5] * gender[i] + alpha[6] * birthcohort1[i] + alpha[7] * birthcohort2[i] + alpha[8] * birthcohort3[i] + alpha[9] * SES[i]
	}

	## Priors
	#(1) Regression coefficients
	for (i in 1:20){
		beta[i] ~ dnorm(0, .01)
	}              
	for (j in 1:9){
		alpha[j] ~ dnorm(0, .01)
	}

	#(2) Precision parameters
	tau ~ dgamma(.01, .01)
	sigma.tau <- 1/tau

	#(3) Variance-covariance matrix 	
	ISigma[1:2, 1:2] ~ dwish(R[,], 2)
	Sigma[1:2, 1:2] <- inverse(ISigma[,])
	
	#(4) Shape parameter for full Weibull model
	kappa ~ dgamma(.01, .01)
}
## End of Model
